# Supplementary material for: Search for Ancient Selection Traces in Faverolle Chicken Breed (Gallus gallus domesticus) Based on Runs of Homozygosity Analysis
Source: Animals (Basel). 2025 May 20;15(10):1487. doi: 10.3390/ani15101487 (PMC12108394; doi:10.3390/ani15101487)
Supplement: Supplementary file 1 [file animals-15-01487-s001.zip]

Archive with 2 entries (2 files):
- Supplementary Figures_v3.pdf
- Table S1. List of all ROH regions identified in the museum Faverolle specimens.xlsx
