# Supplementary material for: Search for Ancient Selection Traces in Faverolle Chicken Breed (Gallus gallus domesticus) Based on Runs of Homozygosity Analysis
Source: Animals (Basel). 2025 May 20;15(10):1487. doi: 10.3390/ani15101487 (PMC12108394; doi:10.3390/ani15101487)
Supplement: Supplementary file 1 [file animals-15-01487-s001.zip › Table S1. List of all ROH regions identified in the museum Faverolle specimens.xlsx]

## Sheet: roh1-28
group	id	chrom	nSNP	from	to	lengthBps
fav	S8780Nr85.	1	468	9217865	9327859	109994
fav	S8780Nr85.	1	330	18600350	18662441	62091
fav	S8780Nr85.	1	556	19045910	19103803	57893
fav	S8780Nr85.	1	415	21334699	21394702	60003
fav	S8780Nr85.	1	286	25568626	25619853	51227
fav	S8780Nr85.	1	1189	32371812	32497233	125421
fav	S8780Nr85.	1	830	44194601	44252582	57981
fav	S8780Nr85.	1	711	64766933	64819070	52137
fav	S8780Nr85.	1	608	71533691	71591469	57778
fav	S8780Nr85.	1	316	72343733	72412661	68928
fav	S8780Nr85.	1	272	72746889	72813579	66690
fav	S8780Nr85.	1	284	73098073	73198033	99960
fav	S8780Nr85.	1	368	75802346	75894645	92299
fav	S8780Nr86.	1	247	90923838	90974235	50397
fav	S8780Nr85.	1	269	104941255	104992762	51507
fav	S8780Nr86.	1	274	117413201	117487401	74200
fav	S8780Nr85.	1	498	117752917	117820762	67845
fav	S8780Nr85.	1	335	118490561	118550686	60125
fav	S8780Nr85.	1	741	121028608	121097481	68873
fav	S8780Nr85.	1	775	121974711	122027696	52985
fav	S8780Nr85.	1	462	141132782	141190560	57778
fav	S8780Nr85.	1	382	149603422	149746642	143220
fav	S8780Nr86.	1	295	150081717	150203532	121815
fav	S8780Nr85.	1	349	162696475	162747929	51454
fav	S8780Nr86.	1	258	165051882	165128301	76419
fav	S8780Nr85.	1	271	166130679	166185163	54484
fav	S8780Nr85.	1	755	183032376	183096758	64382
fav	S8780Nr85.	1	685	183767794	183858477	90683
fav	S8780Nr85.	1	406	192041102	192100552	59450
fav	S8780Nr86.	2	661	2965378	3017221	51843
fav	S8780Nr85.	2	680	10505891	10570018	64127
fav	S8780Nr85.	2	648	10626552	10717881	91329
fav	S8780Nr85.	2	626	10908181	11012111	103930
fav	S8780Nr85.	2	269	11862515	11918505	55990
fav	S8780Nr85.	2	285	11923418	12049535	126117
fav	S8780Nr85.	2	287	12057411	12134390	76979
fav	S8780Nr85.	2	720	12323743	12419786	96043
fav	S8780Nr85.	2	589	12563373	12652462	89089
fav	S8780Nr85.	2	344	25180659	25270997	90338
fav	S8780Nr85.	2	250	25291038	25348820	57782
fav	S8780Nr85.	2	245	25847772	25916941	69169
fav	S8780Nr85.	2	311	26226101	26319708	93607
fav	S8780Nr85.	2	448	27009705	27069777	60072
fav	S8780Nr85.	2	219	27121008	27181976	60968
fav	S8780Nr85.	2	393	27216175	27271320	55145
fav	S8780Nr85.	2	1130	43848058	43918695	70637
fav	S8780Nr85.	2	456	57493371	57564520	71149
fav	S8780Nr85.	2	268	73869591	73923116	53525
fav	S8780Nr85.	2	354	82146068	82208136	62068
fav	S8780Nr85.	2	460	82333108	82486812	153704
fav	S8780Nr85.	2	335	86490649	86579983	89334
fav	S8780Nr85.	2	378	87984642	88040308	55666
fav	S8780Nr85.	2	426	99664217	99721848	57631
fav	S8780Nr85.	2	512	101371036	101424811	53775
fav	S8780Nr85.	2	636	101693312	101767811	74499
fav	S8780Nr85.	2	280	118668588	118750670	82082
fav	S8780Nr85.	2	482	120434525	120490016	55491
fav	S8780Nr85.	2	340	122069083	122121960	52877
fav	S8780Nr85.	2	399	122316548	122369459	52911
fav	S8780Nr85.	2	937	122374205	122460716	86511
fav	S8780Nr85.	2	511	122926795	122978987	52192
fav	S8780Nr85.	2	494	124404649	124455775	51126
fav	S8780Nr85.	2	356	124990775	125040927	50152
fav	S8780Nr85.	2	328	125174875	125226733	51858
fav	S8780Nr85.	2	644	125517775	125577277	59502
fav	S8780Nr85.	2	756	126575559	126643632	68073
fav	S8780Nr85.	2	671	127453488	127524696	71208
fav	S8780Nr85.	2	780	127797276	127854149	56873
fav	S8780Nr85.	2	806	135260555	135351919	91364
fav	S8780Nr85.	2	748	137476794	137549253	72459
fav	S8780Nr85.	2	565	140721200	140774279	53079
fav	S8780Nr85.	2	713	143493835	143607014	113179
fav	S8780Nr85.	3	268	1280597	1336076	55479
fav	S8780Nr85.	3	752	14019580	14082317	62737
fav	S8780Nr85.	3	459	14180140	14230492	50352
fav	S8780Nr85.	3	506	61928407	61979844	51437
fav	S8780Nr85.	3	803	61981516	62053134	71618
fav	S8780Nr85.	3	505	62062782	62133207	70425
fav	S8780Nr86.	3	449	62169247	62241772	72525
fav	S8780Nr86.	3	253	74436042	74491609	55567
fav	S8780Nr85.	3	507	81212700	81286669	73969
fav	S8780Nr85.	3	597	82124385	82183134	58749
fav	S8780Nr85.	3	326	83242156	83309278	67122
fav	S8780Nr85.	3	255	83313345	83367998	54653
fav	S8780Nr85.	3	269	84275546	84343049	67503
fav	S8780Nr85.	3	219	85475576	85533169	57593
fav	S8780Nr85.	3	679	85572562	85653864	81302
fav	S8780Nr85.	3	421	102757606	102821623	64017
fav	S8780Nr86.	3	302	102766863	102817011	50148
fav	S8780Nr85.	3	380	102854528	102918396	63868
fav	S8780Nr85.	4	670	3989243	4043014	53771
fav	S8780Nr85.	4	834	13993158	14055443	62285
fav	S8780Nr85.	4	751	22402894	22488933	86039
fav	S8780Nr85.	4	939	28843406	28907767	64361
fav	S8780Nr85.	4	966	37276623	37327896	51273
fav	S8780Nr85.	4	386	47312785	47374605	61820
fav	S8780Nr85.	4	502	47381514	47432158	50644
fav	S8780Nr85.	4	415	52438810	52490267	51457
fav	S8780Nr85.	4	389	56574648	56629007	54359
fav	S8780Nr85.	4	497	69903531	69958959	55428
fav	S8780Nr85.	4	607	69973425	70026463	53038
fav	S8780Nr85.	4	439	70382858	70466536	83678
fav	S8780Nr85.	4	555	77687965	77743542	55577
fav	S8780Nr85.	4	618	78885787	78960173	74386
fav	S8780Nr85.	4	779	78965180	79035230	70050
fav	S8780Nr85.	4	690	79198149	79253248	55099
fav	S8780Nr85.	4	859	80739556	80802467	62911
fav	S8780Nr85.	5	216	3963246	4074559	111313
fav	S8780Nr86.	5	379	4006565	4147060	140495
fav	S8780Nr85.	5	561	25000426	25055288	54862
fav	S8780Nr85.	5	285	31358106	31430619	72513
fav	S8780Nr86.	5	297	31771260	31823791	52531
fav	S8780Nr85.	5	466	31786366	31870428	84062
fav	S8780Nr85.	5	684	39711989	39811696	99707
fav	S8780Nr85.	5	706	39932355	40036945	104590
fav	S8780Nr85.	5	598	40375192	40602116	226924
fav	S8780Nr85.	5	559	41467665	41542076	74411
fav	S8780Nr85.	5	725	41566272	41670948	104676
fav	S8780Nr85.	5	556	41705248	41775330	70082
fav	S8780Nr85.	5	861	41783645	41911825	128180
fav	S8780Nr85.	5	229	41921873	41985805	63932
fav	S8780Nr85.	5	466	42056363	42145221	88858
fav	S8780Nr85.	5	756	42873464	42935148	61684
fav	S8780Nr86.	6	221	789914	908130	118216
fav	S8780Nr85.	6	430	7476957	7529189	52232
fav	S8780Nr85.	6	858	7924719	7992557	67838
fav	S8780Nr85.	6	634	9688643	9764630	75987
fav	S8780Nr85.	7	406	85371	145901	60530
fav	S8780Nr85.	7	334	6653910	6718575	64665
fav	S8780Nr85.	7	207	8279862	8332872	53010
fav	S8780Nr85.	7	250	8941764	9005910	64146
fav	S8780Nr85.	7	345	9102650	9176924	74274
fav	S8780Nr85.	7	793	14377064	14447962	70898
fav	S8780Nr85.	7	695	19437234	19502044	64810
fav	S8780Nr85.	7	459	33602094	33662396	60302
fav	S8780Nr85.	7	836	33947976	34007617	59641
fav	S8780Nr85.	7	329	36332936	36383334	50398
fav	S8780Nr85.	8	465	12812216	12926042	113826
fav	S8780Nr85.	8	537	18347900	18410295	62395
fav	S8780Nr85.	8	391	29860418	29918590	58172
fav	S8780Nr85.	8	389	30036786	30173509	136723
fav	S8780Nr85.	9	393	6685003	6750977	65974
fav	S8780Nr85.	9	599	6788161	6872800	84639
fav	S8780Nr86.	10	207	616123	720153	104030
fav	S8780Nr85.	10	629	6231607	6296991	65384
fav	S8780Nr86.	10	220	6359011	6414930	55919
fav	S8780Nr85.	10	978	7380880	7467180	86300
fav	S8780Nr85.	10	712	12108626	12166977	58351
fav	S8780Nr85.	10	536	16073850	16139161	65311
fav	S8780Nr85.	10	286	16558835	16617711	58876
fav	S8780Nr85.	10	435	17617843	17688491	70648
fav	S8780Nr85.	11	480	71811	148361	76550
fav	S8780Nr85.	11	326	163899	218700	54801
fav	S8780Nr85.	11	491	5631462	5702475	71013
fav	S8780Nr85.	12	593	7780667	7841947	61280
fav	S8780Nr85.	12	658	8005450	8064838	59388
fav	S8780Nr85.	12	789	8377597	8481044	103447
fav	S8780Nr85.	12	503	8648790	8700855	52065
fav	S8780Nr86.	13	255	875936	926337	50401
fav	S8780Nr86.	13	241	3212842	3263395	50553
fav	S8780Nr85.	13	314	3653202	3708002	54800
fav	S8780Nr85.	13	411	3824519	3900958	76439
fav	S8780Nr85.	14	645	8950984	9004721	53737
fav	S8780Nr86.	15	241	663932	845866	181934
fav	S8780Nr86.	15	340	19011311	19166506	155195
fav	S8780Nr85.	17	466	6199474	6256958	57484
fav	S8780Nr85.	17	296	9211348	9274178	62830
fav	S8780Nr85.	18	560	6577180	6633573	56393
fav	S8780Nr85.	18	589	6990159	7056708	66549
fav	S8780Nr85.	20	594	7402010	7473611	71601
fav	S8780Nr85.	24	692	6143114	6230938	87824
fav	S8780Nr86.	27	243	1369255	1447175	77920
